# Supplementary material for: The Rapid Activation of MYDGF Is Critical for Cell Survival in the Acute Phase of Retinal Regeneration in Fish
Source: Int J Mol Sci. 2025 Jul 27;26(15):7251. doi: 10.3390/ijms26157251 (PMC12346886; doi:10.3390/ijms26157251)
Supplement: Supplementary file 1 [file ijms-26-07251-s001.zip]

Archive with 1 entries (1 files):
- ijms-3702271-Supplementary Materials.pdf
